# Supplementary material for: Co-Circulation of Phleboviruses and Leishmania Parasites in Sand Flies from a Single Site in Italy Monitored between 2017 and 2020
Source: Viruses. 2021 Aug 21;13(8):1660. doi: 10.3390/v13081660 (PMC8402820; doi:10.3390/v13081660)
Supplement: Supplementary file 1 [file viruses-13-01660-s001.zip]

Archive with 1 entries (1 files):
- viruses-1287891-supplementary.pdf
